# Supplementary material for: Rotaxane‐Functionalized Dyes for Charge‐Rectification in p‐Type Photoelectrochemical Devices
Source: Adv Sci (Weinh). 2023 Dec 18;11(9):2306032. doi: 10.1002/advs.202306032 (PMC10916627; doi:10.1002/advs.202306032)
Supplement: Supplementary file 2 — Supporting Information [file ADVS-11-2306032-s003.csv]

File : sc0488_ps_ipce
System :
Wavelength : 414 - 700 nm
DC-Bias : 0.000V / 3.706nA
AC-Data : 0.1Hz / n=5
Temperature: -0.3 C
Date-Time : OCT;14.2020 17:19:51
Comment :
:
:
:
:
Spectral samples
Lines: 287
Columns: 2
Number	Lambda/m	IPCE/%	Phase/deg
0	4.14E-07	1.81E+00	-9
1	4.15E-07	1.91E+00	-8.5
2	4.16E-07	2.01E+00	-8
3	4.17E-07	2.11E+00	-7.5
4	4.18E-07	2.22E+00	-7
5	4.19E-07	2.33E+00	-6.5
6	4.20E-07	2.44E+00	-6.1
7	4.21E-07	2.54E+00	-5.6
8	4.22E-07	2.64E+00	-5.1
9	4.23E-07	2.74E+00	-4.6
10	4.24E-07	2.82E+00	-4.1
11	4.25E-07	2.90E+00	-4
12	4.26E-07	2.96E+00	-3.9
13	4.27E-07	3.02E+00	-3.9
14	4.28E-07	3.07E+00	-3.8
15	4.29E-07	3.11E+00	-3.7
16	4.30E-07	3.14E+00	-3.6
17	4.31E-07	3.18E+00	-3.5
18	4.32E-07	3.20E+00	-3.5
19	4.33E-07	3.23E+00	-3.4
20	4.34E-07	3.26E+00	-3.3
21	4.35E-07	3.29E+00	-3.3
22	4.36E-07	3.33E+00	-3.3
23	4.37E-07	3.36E+00	-3.2
24	4.38E-07	3.40E+00	-3.2
25	4.39E-07	3.43E+00	-3.2
26	4.40E-07	3.46E+00	-3.2
27	4.41E-07	3.49E+00	-3.2
28	4.42E-07	3.51E+00	-3.1
29	4.43E-07	3.53E+00	-3.1
30	4.44E-07	3.54E+00	-3.1
31	4.45E-07	3.55E+00	-3.1
32	4.46E-07	3.54E+00	-3.2
33	4.47E-07	3.54E+00	-3.2
34	4.48E-07	3.53E+00	-3.3
35	4.49E-07	3.51E+00	-3.4
36	4.50E-07	3.50E+00	-3.4
37	4.51E-07	3.49E+00	-3.5
38	4.52E-07	3.48E+00	-3.5
39	4.53E-07	3.47E+00	-3.6
40	4.54E-07	3.47E+00	-3.6
41	4.55E-07	3.47E+00	-3.6
42	4.56E-07	3.48E+00	-3.6
43	4.57E-07	3.50E+00	-3.6
44	4.58E-07	3.52E+00	-3.6
45	4.59E-07	3.54E+00	-3.6
46	4.60E-07	3.57E+00	-3.6
47	4.61E-07	3.60E+00	-3.6
48	4.62E-07	3.63E+00	-3.6
49	4.63E-07	3.66E+00	-3.6
50	4.64E-07	3.69E+00	-3.6
51	4.65E-07	3.73E+00	-3.5
52	4.66E-07	3.76E+00	-3.5
53	4.67E-07	3.79E+00	-3.5
54	4.68E-07	3.82E+00	-3.5
55	4.69E-07	3.84E+00	-3.5
56	4.70E-07	3.86E+00	-3.5
57	4.71E-07	3.88E+00	-3.5
58	4.72E-07	3.89E+00	-3.5
59	4.73E-07	3.89E+00	-3.4
60	4.74E-07	3.88E+00	-3.4
61	4.75E-07	3.87E+00	-3.6
62	4.76E-07	3.84E+00	-3.8
63	4.77E-07	3.82E+00	-4
64	4.78E-07	3.79E+00	-4.2
65	4.79E-07	3.75E+00	-4.4
66	4.80E-07	3.72E+00	-4.6
67	4.81E-07	3.69E+00	-4.7
68	4.82E-07	3.66E+00	-4.9
69	4.83E-07	3.64E+00	-5.1
70	4.84E-07	3.62E+00	-5.3
71	4.85E-07	3.61E+00	-5.3
72	4.86E-07	3.60E+00	-5.2
73	4.87E-07	3.60E+00	-5.2
74	4.88E-07	3.61E+00	-5.2
75	4.89E-07	3.62E+00	-5.2
76	4.90E-07	3.63E+00	-5.1
77	4.91E-07	3.64E+00	-5.1
78	4.92E-07	3.65E+00	-5.1
79	4.93E-07	3.66E+00	-5
80	4.94E-07	3.67E+00	-5
81	4.95E-07	3.68E+00	-5
82	4.96E-07	3.69E+00	-5
83	4.97E-07	3.69E+00	-5
84	4.98E-07	3.69E+00	-5
85	4.99E-07	3.68E+00	-4.9
86	5.00E-07	3.67E+00	-4.9
87	5.01E-07	3.66E+00	-4.9
88	5.02E-07	3.64E+00	-4.9
89	5.03E-07	3.62E+00	-4.9
90	5.04E-07	3.59E+00	-4.9
91	5.05E-07	3.56E+00	-4.9
92	5.06E-07	3.53E+00	-4.8
93	5.07E-07	3.49E+00	-4.8
94	5.08E-07	3.45E+00	-4.8
95	5.09E-07	3.41E+00	-4.8
96	5.10E-07	3.36E+00	-4.8
97	5.11E-07	3.32E+00	-4.7
98	5.12E-07	3.28E+00	-4.7
99	5.13E-07	3.24E+00	-4.7
100	5.14E-07	3.20E+00	-4.7
101	5.15E-07	3.17E+00	-4.8
102	5.16E-07	3.14E+00	-4.8
103	5.17E-07	3.11E+00	-4.9
104	5.18E-07	3.08E+00	-5
105	5.19E-07	3.05E+00	-5
106	5.20E-07	3.02E+00	-5.1
107	5.21E-07	2.99E+00	-5.2
108	5.22E-07	2.96E+00	-5.2
109	5.23E-07	2.93E+00	-5.3
110	5.24E-07	2.89E+00	-5.4
111	5.25E-07	2.85E+00	-5.5
112	5.26E-07	2.81E+00	-5.7
113	5.27E-07	2.77E+00	-5.9
114	5.28E-07	2.73E+00	-6
115	5.29E-07	2.68E+00	-6.2
116	5.30E-07	2.62E+00	-6.4
117	5.31E-07	2.57E+00	-6.5
118	5.32E-07	2.51E+00	-6.7
119	5.33E-07	2.44E+00	-6.8
120	5.34E-07	2.37E+00	-7
121	5.35E-07	2.30E+00	-7.2
122	5.36E-07	2.23E+00	-7.4
123	5.37E-07	2.15E+00	-7.5
124	5.38E-07	2.08E+00	-7.7
125	5.39E-07	2.00E+00	-7.9
126	5.40E-07	1.92E+00	-8.1
127	5.41E-07	1.85E+00	-8.2
128	5.42E-07	1.78E+00	-8.4
129	5.43E-07	1.71E+00	-8.6
130	5.44E-07	1.64E+00	-8.8
131	5.45E-07	1.58E+00	-8.7
132	5.46E-07	1.52E+00	-8.7
133	5.47E-07	1.47E+00	-8.7
134	5.48E-07	1.41E+00	-8.7
135	5.49E-07	1.36E+00	-8.7
136	5.50E-07	1.31E+00	-8.7
137	5.51E-07	1.26E+00	-8.7
138	5.52E-07	1.22E+00	-8.7
139	5.53E-07	1.18E+00	-8.7
140	5.54E-07	1.13E+00	-8.7
141	5.55E-07	1.09E+00	-8.8
142	5.56E-07	1.05E+00	-8.8
143	5.57E-07	1.02E+00	-8.9
144	5.58E-07	9.78E-01	-9
145	5.59E-07	9.41E-01	-9.1
146	5.60E-07	9.05E-01	-9.2
147	5.61E-07	8.69E-01	-9.3
148	5.62E-07	8.33E-01	-9.4
149	5.63E-07	7.98E-01	-9.5
150	5.64E-07	7.62E-01	-9.6
151	5.65E-07	7.27E-01	-9.6
152	5.66E-07	6.92E-01	-9.7
153	5.67E-07	6.58E-01	-9.7
154	5.68E-07	6.25E-01	-9.8
155	5.69E-07	5.93E-01	-9.9
156	5.70E-07	5.62E-01	-9.9
157	5.71E-07	5.33E-01	-10
158	5.72E-07	5.05E-01	-10
159	5.73E-07	4.79E-01	-10.1
160	5.74E-07	4.55E-01	-10.1
161	5.75E-07	4.32E-01	-10.2
162	5.76E-07	4.11E-01	-10.2
163	5.77E-07	3.90E-01	-10.2
164	5.78E-07	3.71E-01	-10.3
165	5.79E-07	3.53E-01	-10.3
166	5.80E-07	3.36E-01	-10.3
167	5.81E-07	3.19E-01	-10.4
168	5.82E-07	3.03E-01	-10.4
169	5.83E-07	2.88E-01	-10.5
170	5.84E-07	2.73E-01	-10.5
171	5.85E-07	2.58E-01	-10.5
172	5.86E-07	2.44E-01	-10.5
173	5.87E-07	2.31E-01	-10.6
174	5.88E-07	2.18E-01	-10.6
175	5.89E-07	2.06E-01	-10.6
176	5.90E-07	1.94E-01	-10.6
177	5.91E-07	1.83E-01	-10.6
178	5.92E-07	1.73E-01	-10.7
179	5.93E-07	1.63E-01	-10.7
180	5.94E-07	1.54E-01	-10.7
181	5.95E-07	1.45E-01	-10.7
182	5.96E-07	1.37E-01	-10.8
183	5.97E-07	1.30E-01	-10.8
184	5.98E-07	1.22E-01	-10.8
185	5.99E-07	1.16E-01	-10.8
186	6.00E-07	1.10E-01	-10.9
187	6.01E-07	1.04E-01	-10.9
188	6.02E-07	9.79E-02	-10.9
189	6.03E-07	9.26E-02	-11
190	6.04E-07	8.75E-02	-11
191	6.05E-07	8.27E-02	-11
192	6.06E-07	7.81E-02	-10.9
193	6.07E-07	7.38E-02	-10.9
194	6.08E-07	6.97E-02	-10.9
195	6.09E-07	6.59E-02	-10.8
196	6.10E-07	6.23E-02	-10.8
197	6.11E-07	5.89E-02	-10.8
198	6.12E-07	5.57E-02	-10.7
199	6.13E-07	5.28E-02	-10.7
200	6.14E-07	5.01E-02	-10.6
201	6.15E-07	4.75E-02	-10.7
202	6.16E-07	4.52E-02	-10.7
203	6.17E-07	4.29E-02	-10.8
204	6.18E-07	4.08E-02	-10.8
205	6.19E-07	3.88E-02	-10.9
206	6.20E-07	3.68E-02	-10.9
207	6.21E-07	3.48E-02	-11
208	6.22E-07	3.30E-02	-11
209	6.23E-07	3.11E-02	-11
210	6.24E-07	2.93E-02	-11.1
211	6.25E-07	2.75E-02	-11.1
212	6.26E-07	2.57E-02	-11.2
213	6.27E-07	2.40E-02	-11.2
214	6.28E-07	2.25E-02	-11.2
215	6.29E-07	2.10E-02	-11.2
216	6.30E-07	1.96E-02	-11.3
217	6.31E-07	1.83E-02	-11.3
218	6.32E-07	1.71E-02	-11.3
219	6.33E-07	1.61E-02	-11.4
220	6.34E-07	1.52E-02	-11.4
221	6.35E-07	1.43E-02	-11.3
222	6.36E-07	1.36E-02	-11.3
223	6.37E-07	1.30E-02	-11.2
224	6.38E-07	1.24E-02	-11.1
225	6.39E-07	1.18E-02	-11.1
226	6.40E-07	1.13E-02	-11
227	6.41E-07	1.08E-02	-10.9
228	6.42E-07	1.04E-02	-10.8
229	6.43E-07	9.94E-03	-10.8
230	6.44E-07	9.50E-03	-10.7
231	6.45E-07	9.08E-03	-10.7
232	6.46E-07	8.66E-03	-10.6
233	6.47E-07	8.26E-03	-10.6
234	6.48E-07	7.86E-03	-10.6
235	6.49E-07	7.49E-03	-10.5
236	6.50E-07	7.13E-03	-10.5
237	6.51E-07	6.80E-03	-10.5
238	6.52E-07	6.48E-03	-10.5
239	6.53E-07	6.19E-03	-10.4
240	6.54E-07	5.91E-03	-10.4
241	6.55E-07	5.66E-03	-10.1
242	6.56E-07	5.43E-03	-9.7
243	6.57E-07	5.21E-03	-9.4
244	6.58E-07	5.01E-03	-9
245	6.59E-07	4.82E-03	-8.7
246	6.60E-07	4.64E-03	-8.4
247	6.61E-07	4.47E-03	-8
248	6.62E-07	4.31E-03	-7.7
249	6.63E-07	4.15E-03	-7.4
250	6.64E-07	4.00E-03	-7
251	6.65E-07	3.85E-03	-7.7
252	6.66E-07	3.71E-03	-8.4
253	6.67E-07	3.58E-03	-9.1
254	6.68E-07	3.45E-03	-9.8
255	6.69E-07	3.33E-03	-10.4
256	6.70E-07	3.22E-03	-11.1
257	6.71E-07	3.12E-03	-11.8
258	6.72E-07	3.02E-03	-12.5
259	6.73E-07	2.93E-03	-13.2
260	6.74E-07	2.86E-03	-13.9
261	6.75E-07	2.79E-03	-13.4
262	6.76E-07	2.72E-03	-13
263	6.77E-07	2.66E-03	-12.6
264	6.78E-07	2.61E-03	-12.2
265	6.79E-07	2.55E-03	-11.8
266	6.80E-07	2.50E-03	-11.3
267	6.81E-07	2.45E-03	-10.9
268	6.82E-07	2.39E-03	-10.5
269	6.83E-07	2.32E-03	-10.1
270	6.84E-07	2.26E-03	-9.7
271	6.85E-07	2.19E-03	-8.6
272	6.86E-07	2.11E-03	-7.6
273	6.87E-07	2.03E-03	-6.5
274	6.88E-07	1.95E-03	-5.5
275	6.89E-07	1.87E-03	-4.4
276	6.90E-07	1.79E-03	-3.4
277	6.91E-07	1.71E-03	-2.4
278	6.92E-07	1.63E-03	-1.3
279	6.93E-07	1.55E-03	-0.3
280	6.94E-07	1.48E-03	0.8
281	6.95E-07	1.41E-03	0.8
282	6.96E-07	1.35E-03	0.8
283	6.97E-07	1.29E-03	0.8
284	6.98E-07	1.23E-03	0.8
285	6.99E-07	1.17E-03	0.8
286	7.00E-07	1.13E-03	0.8
287	7.01E-07	2.16E-03	-18.7
288	7.02E-07	2.06E-03	-20
289	7.03E-07	1.99E-03	-21.3
290	7.04E-07	1.94E-03	-22.5
291	7.05E-07	1.92E-03	-20.6
292	7.06E-07	1.92E-03	-18.6
293	7.07E-07	1.94E-03	-16.7
294	7.08E-07	1.98E-03	-14.8
295	7.09E-07	2.03E-03	-12.8
296	7.10E-07	2.10E-03	-10.9
297	7.11E-07	2.18E-03	-9
298	7.12E-07	2.28E-03	-7
299	7.13E-07	2.39E-03	-5.1
300	7.14E-07	2.50E-03	-3.1
301	7.15E-07	2.62E-03	-3.1
302	7.16E-07	2.74E-03	-3.1
303	7.17E-07	2.86E-03	-3.1
304	7.18E-07	2.98E-03	-3.1
305	7.19E-07	3.08E-03	-3.1
306	7.20E-07	3.17E-03	-3.1
307	7.21E-07	3.23E-03	-3.1
308	7.22E-07	3.26E-03	-3.1
309	7.23E-07	3.26E-03	-3.1
