# Supplementary material for: Rotaxane‐Functionalized Dyes for Charge‐Rectification in p‐Type Photoelectrochemical Devices
Source: Adv Sci (Weinh). 2023 Dec 18;11(9):2306032. doi: 10.1002/advs.202306032 (PMC10916627; doi:10.1002/advs.202306032)
Supplement: Supplementary file 3 — Supporting Information [file ADVS-11-2306032-s001.csv]

Potential applied (V)	Time (s)	WE(1).Current (A)	Index	WE(1).Potential (V)
0.417633057	6.687641983	5.37E-06	1	0.417480469
0.41519165	7.175922982	4.02E-06	2	0.415008545
0.412750244	7.664203981	2.70E-06	3	0.412658691
0.410308838	8.152484979	1.45E-06	4	0.410247803
0.407867432	8.640765978	2.57E-07	5	0.407775879
0.405426025	9.129046977	-9.59E-07	6	0.40536499
0.402984619	9.617327976	-2.12E-06	7	0.402984619
0.400543213	10.10560897	-3.28E-06	8	0.400543213
0.398101807	10.59388997	-4.44E-06	9	0.398071289
0.3956604	11.08217097	-5.60E-06	10	0.395690918
0.393218994	11.57045197	-6.69E-06	11	0.393188477
0.390777588	12.05873297	-7.82E-06	12	0.390808105
0.388336182	12.54701397	-8.88E-06	13	0.388397217
0.385894775	13.03529497	-9.96E-06	14	0.385955811
0.383453369	13.52357597	-1.10E-05	15	0.383544922
0.381011963	14.01185696	-1.21E-05	16	0.381103516
0.378570557	14.50013796	-1.31E-05	17	0.378692627
0.37612915	14.98841896	-1.42E-05	18	0.376220703
0.373687744	15.47669996	-1.52E-05	19	0.373779297
0.371246338	15.96498096	-1.62E-05	20	0.371337891
0.368804932	16.45326196	-1.73E-05	21	0.368927002
0.366363525	16.94154296	-1.82E-05	22	0.366546631
0.363922119	17.42982396	-1.93E-05	23	0.364074707
0.361480713	17.91810495	-2.02E-05	24	0.361663818
0.359039307	18.40638595	-2.11E-05	25	0.359283447
0.3565979	18.89466695	-2.21E-05	26	0.356811523
0.354156494	19.38294795	-2.31E-05	27	0.354400635
0.351715088	19.87122895	-2.40E-05	28	0.351989746
0.349273682	20.35950995	-2.49E-05	29	0.34954834
0.346832275	20.84779095	-2.59E-05	30	0.347076416
0.344390869	21.33607195	-2.67E-05	31	0.344665527
0.341949463	21.82435294	-2.76E-05	32	0.342285156
0.339508057	22.31263394	-2.85E-05	33	0.339813232
0.33706665	22.80091494	-2.94E-05	34	0.337432861
0.334625244	23.28919594	-3.03E-05	35	0.334991455
0.332183838	23.77747694	-3.11E-05	36	0.332122803
0.329742432	24.26575794	-3.19E-05	37	0.329772949
0.327301025	24.75403894	-3.27E-05	38	0.327331543
0.324859619	25.24231994	-3.35E-05	39	0.324920654
0.322418213	25.73060094	-3.43E-05	40	0.322479248
0.319976807	26.21888193	-3.51E-05	41	0.320037842
0.3175354	26.70716293	-3.59E-05	42	0.317596436
0.315093994	27.19544393	-3.67E-05	43	0.315155029
0.312652588	27.68372493	-3.74E-05	44	0.312744141
0.310211182	28.17200593	-3.82E-05	45	0.310302734
0.307769775	28.66028693	-3.89E-05	46	0.307800293
0.305328369	29.14856793	-3.97E-05	47	0.305358887
0.302886963	29.63684893	-4.03E-05	48	0.302947998
0.300445557	30.12512992	-4.11E-05	49	0.300506592
0.29800415	30.61341092	-4.17E-05	50	0.298034668
0.295562744	31.10169192	-4.24E-05	51	0.295654297
0.293121338	31.58997292	-4.30E-05	52	0.293151855
0.290679932	32.07825392	-4.37E-05	53	0.290771484
0.288238525	32.56653492	-4.43E-05	54	0.288330078
0.285797119	33.05481592	-4.50E-05	55	0.285919189
0.283355713	33.54309692	-4.55E-05	56	0.283416748
0.280914307	34.03137791	-4.63E-05	57	0.280975342
0.2784729	34.51965891	-4.69E-05	58	0.278564453
0.276031494	35.00793991	-4.74E-05	59	0.276062012
0.273590088	35.49622091	-4.80E-05	60	0.273681641
0.271148682	35.98450191	-4.86E-05	61	0.271209717
0.268707275	36.47278291	-4.92E-05	62	0.268768311
0.266265869	36.96106391	-4.97E-05	63	0.266357422
0.263824463	37.44934491	-5.03E-05	64	0.263824463
0.261383057	37.9376259	-5.07E-05	65	0.261383057
0.25894165	38.4259069	-5.13E-05	66	0.258972168
0.256500244	38.9141879	-5.18E-05	67	0.256500244
0.254058838	39.4024689	-5.23E-05	68	0.254058838
0.251617432	39.8907499	-5.28E-05	69	0.251678467
0.249176025	40.3790309	-5.33E-05	70	0.249237061
0.246734619	40.8673119	-5.38E-05	71	0.246765137
0.244293213	41.3555929	-5.42E-05	72	0.244354248
0.241851807	41.84387389	-5.47E-05	73	0.241912842
0.2394104	42.33215489	-5.51E-05	74	0.239471436
0.236968994	42.82043589	-5.55E-05	75	0.237030029
0.234527588	43.30871689	-5.60E-05	76	0.234558105
0.232086182	43.79699789	-5.64E-05	77	0.232116699
0.229644775	44.28527889	-5.68E-05	78	0.229736328
0.227203369	44.77355989	-5.72E-05	79	0.227233887
0.224761963	45.26184089	-5.76E-05	80	0.224853516
0.222320557	45.75012188	-5.79E-05	81	0.222381592
0.21987915	46.23840288	-5.84E-05	82	0.219909668
0.217437744	46.72668388	-5.87E-05	83	0.217468262
0.214996338	47.21496488	-5.91E-05	84	0.215087891
0.212554932	47.70324588	-5.94E-05	85	0.212646484
0.210113525	48.19152688	-5.98E-05	86	0.210205078
0.207672119	48.67980788	-6.02E-05	87	0.207824707
0.205230713	49.16808888	-6.05E-05	88	0.205352783
0.202789307	49.65636987	-6.08E-05	89	0.202880859
0.2003479	50.14465087	-6.11E-05	90	0.200439453
0.197906494	50.63293187	-6.14E-05	91	0.197967529
0.195465088	51.12121287	-6.17E-05	92	0.195556641
0.193023682	51.60949387	-6.20E-05	93	0.193145752
0.190582275	52.09777487	-6.24E-05	94	0.190643311
0.188140869	52.58605587	-6.27E-05	95	0.188262939
0.185699463	53.07433687	-6.30E-05	96	0.185760498
0.183258057	53.56261786	-6.32E-05	97	0.183319092
0.18081665	54.05089886	-6.35E-05	98	0.180969238
0.178375244	54.53917986	-6.37E-05	99	0.178436279
0.175933838	55.02746086	-6.40E-05	100	0.176025391
0.173492432	55.51574186	-6.43E-05	101	0.173583984
0.171051025	56.00402286	-6.45E-05	102	0.171142578
0.168609619	56.49230386	-6.47E-05	103	0.168731689
0.166168213	56.98058486	-6.50E-05	104	0.166290283
0.163726807	57.46886585	-6.52E-05	105	0.163879395
0.1612854	57.95714685	-6.55E-05	106	0.161437988
0.158843994	58.44542785	-6.57E-05	107	0.158966064
0.156402588	58.93370885	-6.59E-05	108	0.156524658
0.153961182	59.42198985	-6.61E-05	109	0.15411377
0.151519775	59.91027085	-6.63E-05	110	0.151672363
0.149078369	60.39855185	-6.65E-05	111	0.149200439
0.146636963	60.88683285	-6.67E-05	112	0.146820068
0.144195557	61.37511385	-6.69E-05	113	0.144317627
0.14175415	61.86339484	-6.71E-05	114	0.141906738
0.139312744	62.35167584	-6.73E-05	115	0.139434814
0.136871338	62.83995684	-6.75E-05	116	0.137054443
0.134429932	63.32823784	-6.77E-05	117	0.13458252
0.131988525	63.81651884	-6.78E-05	118	0.132141113
0.129547119	64.30479984	-6.80E-05	119	0.129730225
0.127105713	64.79308084	-6.82E-05	120	0.127258301
0.124664307	65.28136184	-6.83E-05	121	0.124847412
0.1222229	65.76964283	-6.85E-05	122	0.122406006
0.119781494	66.25792383	-6.87E-05	123	0.119934082
0.117340088	66.74620483	-6.88E-05	124	0.117492676
0.114898682	67.23448583	-6.89E-05	125	0.11505127
0.112457275	67.72276683	-6.91E-05	126	0.112579346
0.110015869	68.21104783	-6.92E-05	127	0.110168457
0.107574463	68.69932883	-6.94E-05	128	0.107727051
0.105133057	69.18760983	-6.95E-05	129	0.105316162
0.10269165	69.67589082	-6.97E-05	130	0.102813721
0.100250244	70.16417182	-6.98E-05	131	0.100463867
0.097808838	70.65245282	-6.99E-05	132	0.097991943
0.095367432	71.14073382	-7.00E-05	133	0.095550537
0.092926025	71.62901482	-7.01E-05	134	0.093139648
0.090484619	72.11729582	-7.03E-05	135	0.090667725
0.088043213	72.60557682	-7.04E-05	136	0.088226318
0.085601807	73.09385782	-7.05E-05	137	0.085754395
0.0831604	73.58213881	-7.06E-05	138	0.083374023
0.080718994	74.07041981	-7.07E-05	139	0.0809021
0.078277588	74.55870081	-7.08E-05	140	0.078491211
0.075836182	75.04698181	-7.09E-05	141	0.07598877
0.073394775	75.53526281	-7.10E-05	142	0.073577881
0.070953369	76.02354381	-7.12E-05	143	0.071228027
0.068511963	76.51182481	-7.13E-05	144	0.068664551
0.066070557	77.00010581	-7.14E-05	145	0.066253662
0.06362915	77.4883868	-7.14E-05	146	0.063873291
0.061187744	77.9766678	-7.15E-05	147	0.06137085
0.058746338	78.4649488	-7.17E-05	148	0.058898926
0.056304932	78.9532298	-7.17E-05	149	0.056488037
0.053863525	79.4415108	-7.18E-05	150	0.054046631
0.051422119	79.9297918	-7.19E-05	151	0.051605225
0.048980713	80.4180728	-7.21E-05	152	0.04914856
0.046539307	80.9063538	-7.22E-05	153	0.046704102
0.0440979	81.39463479	-7.23E-05	154	0.044265747
0.041656494	81.88291579	-7.24E-05	155	0.041833496
0.039215088	82.37119679	-7.24E-05	156	0.039373779
0.036773682	82.85947779	-7.25E-05	157	0.036950684
0.034332275	83.34775879	-7.26E-05	158	0.034521484
0.031890869	83.83603979	-7.27E-05	159	0.032080078
0.029449463	84.32432079	-7.27E-05	160	0.029620361
0.027008057	84.81260179	-7.28E-05	161	0.027191162
0.02456665	85.30088278	-7.29E-05	162	0.024755859
0.022125244	85.78916378	-7.30E-05	163	0.022314453
0.019683838	86.27744478	-7.31E-05	164	0.019885254
0.017242432	86.76572578	-7.32E-05	165	0.017434692
0.014801025	87.25400678	-7.33E-05	166	0.015002441
0.012359619	87.74228778	-7.34E-05	167	0.012554932
0.009918213	88.23056878	-7.34E-05	168	0.010116577
0.007476807	88.71884978	-7.35E-05	169	0.007666016
0.0050354	89.20713077	-7.36E-05	170	0.00524292
0.002593994	89.69541177	-7.36E-05	171	0.002813721
0.000152588	90.18369277	-7.37E-05	172	0.000354004
-0.002288818	90.67197377	-7.38E-05	173	-0.002072144
-0.004730225	91.16025477	-7.39E-05	174	-0.004510498
-0.007171631	91.64853577	-7.40E-05	175	-0.006939697
-0.009613037	92.13681677	-7.41E-05	176	-0.009390259
-0.012054443	92.62509777	-7.41E-05	177	-0.011819458
